# Supplementary material for: NAD+ Metabolism Licenses Zygotic Genome Activation via PARP7‐Mediated ADP‐Ribosylation of UHRF1 in Mouse Early Embryos
Source: Adv Sci (Weinh). 2026 Jun 15:e76136. Online ahead of print. doi: 10.1002/advs.76136 (PMC13336359; doi:10.1002/advs.76136)
Supplement: Supplementary file 2 — Supporting File 2: advs76136‐sup‐0002‐TableS1.xlsx. [file ADVS-9999-e76136-s001.xlsx]

## Sheet: Sheet1
Table S1 Antibody list used in this study
Antibodies	Source	Dilution
β-actin	Bioworld（AP0060）	WB 1:10000
His-HRP	Proteintech（66005-1-Ig）	WB 1:10000
mono-ADP-ribose	Sigma（MABE1076）	WB 1:1000
Anti-PARP7 antibody	Abcam（ab200390）	IF 1:200；WB 1:1000
POLR2A	Proteintech（20655-1-AP）	IF 1:100；WB 1:500
RNA pol II (phospho S2)	Abcam（ab5095）	IF 1:500
RNA pol II (phospho S5)	Abcam（ab193467）	IF 1:200
Alexa Fluor™ 488, Donkey anti-Mouse IgG	Invitrogen（A-21202）	IF 1:1000
Alexa Fluor™ 488, Goat anti-Rabbit IgG	Invitrogen（A-11008）	IF 1:1000
Alexa Fluor™ 594, Donkey anti-Mouse IgG	Invitrogen（A21203）	IF 1:1000
Alexa Fluor™ 594, Donkey anti-Rabbit IgG	Invitrogen（A-21207）	IF 1:1000
Anti-Histone H3 (acetyl K4)	Abcam（ab176799）	IF 1:200
Anti-Histone H3 (acetyl K27)	Abcam（ab177178）	IF 1:200
FLAG	sigma（A8592-.2MG）	WB 1:10000
Anti-PARP7 antibody	Abcam（ab84664）	WB 1:1000
UHRF1 Polyclonal antibody	Proteintech（21402-1-AP）	WB 1:1000
