# Supplementary material for: NAD+ Metabolism Licenses Zygotic Genome Activation via PARP7‐Mediated ADP‐Ribosylation of UHRF1 in Mouse Early Embryos
Source: Adv Sci (Weinh). 2026 Jun 15:e76136. Online ahead of print. doi: 10.1002/advs.76136 (PMC13336359; doi:10.1002/advs.76136)
Supplement: Supplementary file 3 — Supporting File 3: advs76136‐sup‐0003‐TableS2.xlsx. [file ADVS-9999-e76136-s002.xlsx]

## Sheet: Sheet1
Table S2 Primer list used in this Study
Gene symbol	Forward	Reverse
Parp7	CCAATGATTCTCAGGAGCACTTG	GTAGACAGCCTTCGTAGTTGTTGGTC
18s	CGGCTACCACATCCAAGGAA	CTGGAATTACCGCGGCT
Mt2	CGTGGGCTGTGCGAAGTGCTC	AAAGGCTAGGCTTCTACATGGTC
Bex6	CCTTCTGGAAGAGGTAGAGACC	CAGCATCCTCTCTCCCTTCACT
Guca 1a	CATCCATGAGTGCCGAGGAATTC	GAGCATCTGGTCCTTCTGCACA
Ddit4l	CTATCACCCTGGGAGTCTGCTA	GGTTTGCTTTGATCTGGACAGAC
Dppa2	GGCAAGGATTGCCATGAGAGCA	TTGCAGGCGAACCCAACCTTC
Dppa4	AACCAAGCACGGCTCCTGCAAA	ACCTTCCTACGAGTCTGTCC TG
Gata4	GCCTCTATCACAAGATGAACGGC	TACAGGCTCACCCTCGGCATA
Zfp707	CGTCTGGAACAATGGGATGAGC	AGTCAGGGCACTCTTCCTCAAG
Hexb	GCTGTTGGTGAGAGACTCTGGA	GAGGTTGTGCAGCTATTCCACG
Nr5a2	GGATGGTTACCAGACAAACTCCC	CTCTTGCTGGAGGTAAGCCATG
Taf9	CAGAAAAAGGCACCTGCT CCTG	GGTTTGTGGAGTCGGTGTACCT
Zfp422	CTCATTCAGCACCAGAGAACC	CCTTCATGTGCTGCCTCAGATG
Trim27	AGCCTCTGAAGCTGTACTGCTGA	CTTAGGTGGTCCAGTCGGTTCT
Dux	TTGGGATGTAGATCCTGGTGGC	TGGGAAGGCTTGGACTCTCTGA
Zscan4b	GAGATTCATGGAGAGTCTGACTGATGAGTG	GCTGTTGTTTCAAAAGCTTGATGACTTC
Zfp352	AAGTCCCACATCTGAAGAAACAC	GGGTATGAGGATTCACCCACA
Ubtfl 1	AGGAAGTTCCGCACACTGACAG	AGGCAGTCAAGGGTCTTTTGGG
Gata1	ACGACCACTACAACACTCTGGC	TTGCGGTTCCTCGTCTGGATTC
